# Supplementary material for: Chitosan-Based Materials for Peripheral Nerve Repair—New Pre-Clinical Data on Degradation Behavior at the Nerve Repair Site and Critical Opinion on Their Translational Impact
Source: Int J Mol Sci. 2025 Jan 30;26(3):1214. doi: 10.3390/ijms26031214 (PMC11818691; doi:10.3390/ijms26031214)
Supplement: Supplementary file 1 [file ijms-26-01214-s001.zip]

Archive with 1 entries (1 files):
- ijms-3410238-supplementary.pdf
